# Supplementary material for: Mitochondrial DNA Variation Contributes to the Aptitude for Dressage and Show Jumping Ability in the Holstein Horse Breed
Source: Animals (Basel). 2022 Mar 11;12(6):704. doi: 10.3390/ani12060704 (PMC8944467; doi:10.3390/ani12060704)
Supplement: Supplementary file 1 [file animals-12-00704-s001.zip]

Archive with 2 entries (2 files):
- Supplementary File S1.pdf
- Supplementary File S2.txt
